# Supplementary material for: Responsibility of regulatory gene expression and repressed protein synthesis for triacylglycerol accumulation on sulfur-starvation in Chlamydomonas reinhardtii
Source: Front Plant Sci. 2014 Sep 11;5:444. doi: 10.3389/fpls.2014.00444 (PMC4160968; doi:10.3389/fpls.2014.00444)
Supplement: Supplementary file 1 [file DataSheet1.XLS]

## Sheet: Sheet1
DGTT1_F: 5’ GAAGCAGGTGTTTGGCTTCT 3’
DGTT1_R: 5’ CAGTGCCTCCGTGTAGGTCT 3’
AFB73929.1
DGTT2_F: 5’ GCGCCGCAACATTTACATGG 3’
DGTT2_R: 5’ CAGCCGTACTCGGTCTTGTG 3’
XP_001694904.1
DGTT3_F: 5’ GTCAGAGCCAAGTGCTGGAC 3’
DGTT3_R: 5’ CCACCTCCTTGTCGAACTC 3’
XP_001691447.1
DGTT4_F: 5’ GCATGTTTGGGCAGTACGGC 3’
DGTT4_R: 5’ GCCTTGTGCTTGTCGTACAG 3’
XP_001693189.1
DGAT1_F: 5’ ACTGGTGGAATGCGGCTAC 3’
DGAT1_R: 5’ TAGCAGCTCGTGGAACACAG 3’
GPAT1_F: 5’ GTGTGTTTGCCCATATGCTG 3’
GPAT1_R: 5’ CATCATGGGGTAGCTGAACA 3’
XM_001694925.1
GPAT2_F: 5’ CCTGTGGCCATCAAGTACAA 3’
GPAT2_R: 5’ TAGATGTCGCACACCAGAGC 3’
XM_001696416.1
LPAAT_F: 5’ CGCCCTTCTACAAAGTCACG 3’
LPAAT_R: 5’ CTCACCCTCAGGGAAGAACA 3’
XM_001694664.1
GPDH1_F: 5’ AGATGCGGGCGTTCTCCAAGG 3’
GPDH1_R: 5’ AGCAGGTCCGTCTCCAGGTCC 3’
GPDH2_F: 5’ ATGCTATGCGACCTATCTGC 3’
GPDH2_R: 5’ ACTGCTCCTGCTCATTGTG 3’
GPDH3_F: 5’ ATCGGCTCTGGCGCGAGCAGCAC 3’
GPDH3_R: 5’ ACTGCTCCTGCTCATCGGTGAC 3’
18s rRNA_F: 5’ ACTGCTCTGCTCCACCTTCC 3’
18s rRNA _R: 5’ TATTCAGAGCGTAGGCCTGC 3’
